# Supplementary material for: Human DNA topoisomerase I poisoning causes R loop–mediated genome instability attenuated by transcription factor IIS
Source: Sci Adv. 2024 May 24;10(21):eadm8196. doi: 10.1126/sciadv.adm8196 (PMC11122683; doi:10.1126/sciadv.adm8196)
Supplement: Supplementary file 2 — Table S1 [file sciadv.adm8196_table_s1.zip]

Archive with 1 entries (1 files):
- adm8196_Table_S1.xlsx
