# Supplementary material for: Human DNA topoisomerase I poisoning causes R loop–mediated genome instability attenuated by transcription factor IIS
Source: Sci Adv. 2024 May 24;10(21):eadm8196. doi: 10.1126/sciadv.adm8196 (PMC11122683; doi:10.1126/sciadv.adm8196)
Supplement: Supplementary file 2 — Table S1 [file sciadv.adm8196_table_s1.zip › adm8196_Table_S1.xlsx]

## Sheet: DRIP-SEQ_Sequencing_stats
Summary of DRIP-seq libraries FastQC results
Sample Name	% Duplicated reads	M. Seqs
CT-RNaseH-IP.Rep1_R1	0.678	65.7
CT-RNaseH-IP.Rep1_R2	0.612	65.7
CT-IP.Rep1_R1	0.5	55.9
CT-IP.Rep1_R2	0.418	55.9
CT-Input.Rep1_R1	0.609	55.5
CT-Input.Rep1_R2	0.525	55.5
5-RNaseH-IP.Rep1_R1	0.84	63
5-RNaseH-IP.Rep1_R2	0.765	63
5-IP.Rep1_R1	0.591	49.8
5-IP.Rep1_R2	0.426	49.8
5-Input.Rep1_R1	0.524	56
5-Input.Rep1_R2	0.448	56
60-RNaseH-IP.Rep1_R1	0.895	58.7
60-RNaseH-IP.Rep1_R2	0.837	58.7
60-IP.Rep1_R1	0.657	49.6
60-IP.Rep1_R2	0.566	49.6
60-Input.Rep1_R1	0.563	70.2
60-Input.Rep1_R2	0.49	70.2
CT-RNaseH-IP.Rep2_R1	0.421	48.2
CT-RNaseH-IP.Rep2_R2	0.386	48.2
CT-IP.Rep2_R1	0.25	41.8
CT-IP.Rep2_R2	0.274	41.8
CT-Input.Rep2_R1	0.323	83.6
CT-Input.Rep2_R2	0.341	83.6
5-RNaseH-IP.Rep2_R1	0.406	44.6
5-RNaseH-IP.Rep2_R2	0.409	44.6
5-IP.Rep2_R1	0.233	29.9
5-IP.Rep2_R2	0.237	29.9
5-Input.Rep2_R1	0.457	79.6
5-Input.Rep2_R2	0.471	79.6
60-RNaseH-IP.Rep2_R1	0.324	45.9
60-RNaseH-IP.Rep2_R2	0.338	45.9
60-IP.Rep2_R1	0.216	34.4
60-IP.Rep2_R2	0.231	34.4
60-Input.Rep2_R1	0.369	69
60-Input.Rep2_R2	0.387	69
% Duplicated reads indicates the percentage of duplicated reads according to FastQC
M. Seqs indicates number of reads for each library in million
Rep1 and Rep2 indicates the biological replicate
R1 and R2 indicates the read pair

## Sheet: DRIP-SEQ_Alignment_stats
Alignment Statistics
	Pre Filter			After Filter
Sample Name	M Reads	% Proper Pairs		M Reads
60-Input.Rep2	138	0.985		71.3
60-Input.Rep1	140.4	0.981		49.5
60-IP.Rep2	69	0.93		40.9
60-IP.Rep1	100.5	0.818		18.7
60-RNaseH-IP.Rep2	92.2	0.892		37.5
60-RNaseH-IP.Rep1	118	0.638		2.7
5-Input.Rep2	159.2	0.984		64.7
5-Input.Rep1	112	0.979		42.5
5-IP.Rep2	60.1	0.923		34.1
5-IP.Rep1	100.5	0.836		25
5-RNaseH-IP.Rep2	89.7	0.865		26.3
5-RNaseH-IP.Rep1	126.4	0.68		6.3
CT-Input.Rep2	167.3	0.984		100.4
CT-Input.Rep1	111.1	0.98		29.9
CT-IP.Rep2	83.9	0.94		45
CT-IP.Rep1	113.1	0.815		33.4
CT-RNaseH-IP.Rep2	97	0.794		22.1
CT-RNaseH-IP.Rep1	131.9	0.788		19.3
Mreads (pre filter) Inputdicates the number of reads (Millions) for each library (N. of paired end fragments *2 )
% proper pairs Inputdicates the percentage of reads that maps correcly on the genome and are part o a paired end fragment.
Mreads (after filter) Inputdicates the number of reads (Millions) mapped and that passed the filterInputg step

## Sheet: END-SEQ_Sequencing_stats
Summary of END-seq libraries FastQC results
Sample Name	% Duplicated reads	N. Seqs
CPT10_a_R1	68.5	90179712
CPT10_a_R2	60.5	90179712
CPT10_b_R1	54.3	49001203
CPT10_b_R2	46.1	49001203
CPT20_a_R1	62.3	68716150
CPT20_a_R2	51.2	68716150
CPT20_b_R1	47.8	48456444
CPT20_b_R2	39.8	48456444
CTRL_a_R1	68.8	80228882
CTRL_a_R2	59.9	80228882
CTRL_b_R1	61	61160456
CTRL_b_R2	50.8	61160456
% Duplicated reads indicates the percentage of duplicated reads according to FastQC
Seqs indicates number of reads for each library
a and b indicates the biological replicate
R1 and R2 indicates the read pair

## Sheet: END-SEQ_Alignment_stats
END-seq Alignment statistics
	Pre-filter	After-filter
Sample Name	M reads	Human M reads	Spike in M reads	% spike-in
CPT10_a	172.4	118229750	1988574	1.65414
CPT10_b	88.4	64926980	777208	1.18289
CPT20_a	132	92081960	1491720	1.59417
CPT20_b	91.4	67561876	764284	1.11858
CTRL_a	152.6	103870472	2176132	2.05205
CTRL_b	107.8	76452432	1075946	1.38781
M reads indicates the number of reads (Millions) for each library (N. of paired end fragments *2 )
FILTERING STEP: Reads were filtered for alignment quality, proper paired reads, mapping in ENCODE blacklist regions.
